# Supplementary material for: Comparative Mitogenomics of Pedetontus and Pedetontinus (Insecta: Archaeognatha) Unveils Phylogeny, Divergence History, and Adaptive Evolution
Source: Insects. 2025 Nov 24;16(12):1194. doi: 10.3390/insects16121194 (PMC12733737; doi:10.3390/insects16121194)
Supplement: Supplementary file 1 [file insects-16-01194-s001.zip]

Archive with 9 entries (9 files):
- Figure S1 Circular genome maps illustrate the mitochondrial genomes of fourteen specimens representing the genera Pedetontus and Pedetontinus..pdf
- Figure S2 Relative Synonymous Codon Usage (RSCU) patterns in 14 mitochondrial genomes.pdf
- Figure S3  Inferred hairpin structures of 14 mitogenomes.pdf
- Table S1 Species data employed in the construction of the phylogenetic tree.pdf
- Table S2 The lengths of mitochondrial genes, AT content, AT skew and GC skew of 14 mitochondrial genomes.pdf
- Table S3 Location of features of fourteen mitogenomes.pdf
- Table S4 Comparative analysis of codon usage frequency profiles among 14 mitochondrial genomes.pdf
- Table S5 Genetic distance analysis of the COI gene among species of Pedetontinus and Pedetontus included in this study.pdf
- Table S6  Pairwise genetic distance values among Pedetontus and Pedetontinus groups.pdf
